# Supplementary material for: Association of Short-Term Particulate Matter Exposure among 5-Year Cancer Survivors with Incident Cardiovascular Disease: A Time-Stratified Case-Crossover Study
Source: Int J Environ Res Public Health. 2021 Jul 28;18(15):7996. doi: 10.3390/ijerph18157996 (PMC8345681; doi:10.3390/ijerph18157996)
Supplement: Supplementary file 1 [file ijerph-18-07996-s001.zip]

Archive with 1 entries (1 files):
- ijerph-1283289-supplementary.pdf
